# Supplementary material for: External Validation of COVID-19 Risk Scores during Three Waves of Pandemic in a German Cohort—A Retrospective Study
Source: J Pers Med. 2022 Oct 28;12(11):1775. doi: 10.3390/jpm12111775 (PMC9693591; doi:10.3390/jpm12111775)
Supplement: Supplementary file 1 [file jpm-12-01775-s001.zip]

Archive with 1 entries (1 files):
- jpm-1955855-supplementary.pdf
